# Supplementary material for: Photocatalysis of Cr- and Fe-Doped CeO2 Nanoparticles to Selective Oxidation of 5-Hydroxymethylfurfural
Source: Nanomaterials (Basel). 2022 Dec 22;13(1):44. doi: 10.3390/nano13010044 (PMC9823449; doi:10.3390/nano13010044)
Supplement: Supplementary file 1 [file nanomaterials-13-00044-s001.zip]

Archive with 1 entries (1 files):
- nanomaterials-2111232-supplementary.pdf
